# Supplementary material for: Steroids or pentoxifylline for alcoholic hepatitis (STOPAH): study protocol for a randomised controlled trial
Source: Trials. 2013 Aug 19;14:262. doi: 10.1186/1745-6215-14-262 (PMC3766225; doi:10.1186/1745-6215-14-262)
Supplement: Additional file 1: Table S1 — Schedule of assessments. [file 1745-6215-14-262-S1.xlsx]

## Sheet: Sheet1
	Screening	Baseline	Day 7	Day 14	Day 21	Day 28	On discharge	Day 90	1 year
Consent	X
Demographic data	X								X
Randomisation		X
Inclusion/ Exclusion criteria	X	X
Alcohol consumption	X							X	X
Medical historya	X								X
Vital signs	X	X	X	X	X	X	X	X	X
Hepatic encephalopathy	X	X	X	X	X	X	X	X	X
Concomitant medications	X	X	X	X	X	X	X	X	X
Physical exam	X						X	X	X
Weight	X						X	X	X
Height	X
Pregnancy test	X
LFTs	X	X	X	X	X	X	X	X	X
Amylase	X
Prothrombin time	X	X	X	X	X	X	X	X	X
FBC	X	X	X	X	X	X	X	X	X
Electrolytes, urea and creatinine	X	X	X	X	X	X	X	X	X
GI haemorrhage	X	X	X	X	X	X	X	X	X
Sepsis	X	X	X	X	X	X	X	X	X
Hepatitis B and Cb	X
CXRc	X
USS liverc	X
Blood culturesc	X
Ascitic tapc (if applicable)	X
Liver biopsyd	X
MSU	X
WHO Performance status	X	X	X	X	X	X	X	X	X
AUDIT		X
SADQ		X
SF36							X	X	X
EQ-5D							X	X	X
Use of medical servicese								X	X
Adverse eventsf	X	X	X	X	X	X	X	X	X
EDTA sample for DNA		X
Serum sample		X
aIncluding smoking and liver-specific history.
bIf performed during admission, results can be used at Screening. If performed at Screening, patient can be randomised prior to result.
cIf performed during admission, results can be used at Screening.
dIf routine and as soon as clinically safe.
eIncluding re-admission, outpatient attendances, GP attendances, use of psychiatric services and alcohol counselling.
fDay 90 and 1 year: follow-up of existing AEs ONLY (new AEs should only be recorded up to 4 weeks after the last administration of IMP).
